# Supplementary material for: Effectiveness of Mind–Body Intervention for Inflammatory Conditions: Results from a 26-Week Randomized, Non-Blinded, Parallel-Group Trial
Source: J Clin Med. 2021 Jul 14;10(14):3107. doi: 10.3390/jcm10143107 (PMC8305779; doi:10.3390/jcm10143107)
Supplement: Supplementary file 1 [file jcm-10-03107-s001.zip]

Archive with 1 entries (1 files):
- jcm-1252659 - supplemmentary.pdf
